# Supplementary material for: Post-transcriptional suppression of the pioneer factor Zelda protects the adult Drosophila testis from activation of the ovary program
Source: PLoS Biol. 2025 Dec 18;23(12):e3003535. doi: 10.1371/journal.pbio.3003535 (PMC12714197; doi:10.1371/journal.pbio.3003535)
Supplement: S1 Data — (XLSX) [file pbio.3003535.s015.xlsx]

## Sheet: Fig 1
	Fig 1
	Fig 1E	Relative Zld intensity in somatic cells
		c587ts>lacZ	c587ts>chinmo-i
		1.58932	4.82591
		1.29429	4.55162
		0.491936	4.98744
		1.34822	3.57015
		0.924225	3.73673
		0.75656	4.2121
		1.18268	3.99706
		0.564007	2.75941
		1.27136	4.6247
		1.18104	3.45068
		0.606736	5.72835
		0.668084	4.13317
		1.63851	5.18637
		0.818663	5.95683
		0.664383	4.47158
			4.39661
			4.7881
			4.81184
			4.50075
			5.02612
			5.18837
			4.76806
	Mean	1	4.53054
	Standard Deviation	0.380432	0.740219
	P Value		<0.0001
	Fig 1F	Relative Zld intensity in somatic cells
		WT	chinmoST/ST
		1.34597	2.23272
		0.674485	5.16843
		0.729842	3.91632
		0.613544	3.45832
		0.708913	3.63225
		0.77702	2.41696
		0.637893	2.29555
		1.29774	4.36048
		1.18847	3.86358
		1.05244	4.00483
		1.12641	4.97253
		0.625147	2.87149
		0.74435	3.59793
		0.55584	2.77247
		0.63263	2.82512
		0.97067	3.57773
		1.61913	4.75605
		1.15497	3.53694
		0.55561	4.08659
		0.444354	2.84483
		0.791919	2.29729
		0.717257	4.23506
		0.954768	2.92943
			3.92937
	Mean	0.866059	3.52426
	Standard Deviation	0.303139	0.852926
	P Value		<0.0001
	Fig 1J	% feminized and non-feminized testes
		Feminized	Non-feminized	Total n	Fisher's test (p value)
	lacZ; lacZ	0	100	n=10
	chinmo-i; lacZ	100	0	n=13	<0.0001
	chinmo-i; zld-i	42.22	57.78	n=45	0.0002
	chinmoST/CyO	0	100	n=10
	chinmoST/ST	100	0	n=20	<0.0001
	chinmoST/ST; zld-i	64.28	35.72	n=30	0.0016

## Sheet: Fig 2
	Fig 2
	Fig 2C	Relative zld intensity in somatic cells
		WT	chinmoST/ST
		1.15856	0.611776
		1.14716	0.730705
		0.556155	0.856908
		0.870799	0.58757
		0.529136	0.590117
		1.05789	0.386849
		1.40566	1.06148
		0.515989	1.14884
		0.20382	0.866477
		0.25483	0.498969
	Mean	0.77	0.733969
	Standard Deviation	0.395233	0.246044
	P Value		0.8157
	Fig 2F	Relative Zld intensity in somatic cells
		c587>+	c587>Dcr-1-i#1	c587>Dcr-1-i#2	c587>zld
		1.52594	10.9278	6.6247	28.3159
		1.41728	10.0252	6.4067	21.7793
		1.34875	10.3902	5.43338	24.1229
		1.16828	11.5976	8.63065	26.0875
		0.995647	12.3821	5.93032	21.6046
		1.16892	10.2923	7.93662	26.9367
		1.0275	12.1294	6.59524	21.8097
		1.38129	9.26994	3.99772	21.859
		0.938996	14.2412	7.81187	28.3115
		1.52594	9.55005	6.24703	25.1887
		1.41728	11.2496	6.72067	37.7181
		1.34875	13.7664	6.59047	25.358
		1.16828	10.7344	6.85067	21.5344
		0.995647	10.043	8.80189	32.308
		1.16892	11.9565	5.72975	35.6252
		1.0275	10.6958	8.90971	24.6472
		1.38129	13.9116	5.9058	21.339
		0.938996	10.5885	7.89052	24.9106
		0.851189	12.3542	8.08142	20.9658
		1.00495	12.9011	6.43933	20.7211
		0.537976	11.8055	7.66392	23.8041
		1.36781	15.5346	7.4468	30.8522
		1.70093	11.5636	4.6813	26.9869
		0.848927	10.5786	4.98315	31.674
		1.50606	11.3499	7.54566	21.2255
		1.204	11.5318	4.83359	28.8331
		0.691574	10.5207	5.78108	28.4049
		0.808199	14.7257		33.3536
		1.02638	12.0168		30.0103
		0.882502	14.1873		26.0461
		0.9194	10.4891		28.2218
		0.828236	12.9849		31.2968
		1.17106	12.8523		28.7521
		0.55219	12.071		32.9496
		0.607328	11.63		29.8284
		0.351448	10.0037		36.2869
		0.648277			33.9334
		0.768209			28.5556
		0.71863			32.3297
		1.03214			36.23
					31.0067
					29.8446
					28.3836
					29.7741
					25.4573
					28.2478
					33.874
					23.9188
					31.3772
					46.7487
					31.3492
					29.3279
					24.0637
					26.6188
	Mean	1.04931	11.7459	6.68407	28.3465
	Standard deviation	0.315753	1.53372	1.30306	5.1117
	P value		<0.0001	<0.0001	<0.0001
	Fig 2G	% feminized and non-feminized testes
		Feminized	Non-feminized	Total n	Fisher's test (p value)
	c587>+	0	100	n=20
	c587>Dcr-1-i #1	52.17	47.82	n=23	<0.0001
	c587>Dcr-1-i #2	25	75	n=12	0.0444

## Sheet: Fig 3
	Fig 3
	Fig. 3K	Relative miR-1011 intensity
		WT	miR-1011KO	c587ts>chinmo-i
		1.41355	0.142516	0.242842
		1.62741	0.279198	0.522679
		2.34557	0.275563	0.372912
		1.32717	0.145019	0.251561
		1.78168	0.159932	0.595215
		1.52417	0.223651	0.370437
		1.88342	0.173983	0.420514
		0.751616	0.47466	0.413432
		0.926685	0.305747	0.23145
		0.944886	0.494962	0.434091
		0.407601	0.365092	0.221727
		0.563197	0.400682	0.300934
		0.783259	0.289369	0.165584
		0.492245	0.440519	0.284211
		0.559854	0.039555	0.249489
		0.784768	0.277771	0.395027
		1.13146	0.24275	0.72825
		1.00189	0.335622	1.00687
		0.952442	0.116873	0.35062
		0.547211	0.34281
		0.769211
		0.649945
		0.849883
		0.710766
		0.935575
		0.797687
		1.25801
		0.5821
		0.696724
	Mean	1	0.276314	0.397781
	Standard Deviation	0.470182	0.123753	0.203126
	P Value		<0.0001	<0.0001
	Fig. 3L	Relative miR-263a intensity
		WT	c587>miR-263aSP	c587ts>chinmo-i
		0.987992	0.594284	0.501361
		0.870922	0.445	0.42799
		0.896476	0.493752	0.577814
		0.645538	0.93831	0.693569
		1.37489	0.234128	0.461721
		0.880645	0.390145	0.588223
		1.54347	0.683979	0.658808
		0.668367	0.439109	1.01651
		1.76622	0.481413	0.784069
		1.14446	0.569401	0.422693
		1.45493	0.750107	0.332324
		1.75397	0.325542	0.345435
		0.937545	0.435175	0.428043
		0.934213	0.603086	0.511872
		0.752189	0.924716	0.207091
		0.890852	0.544392	0.388696
		1.19165	0.980645	0.630611
		0.635762	0.774523	0.613067
		0.916809	0.55006	0.524791
		0.624791	0.99858	0.52364
		0.839309	0.801698	0.508681
		0.675191	0.951973	0.446008
		0.807621	0.417465	0.264798
		0.806183	0.700327	0.247618
			0.742697	0.319294
			0.617169	0.309899
				0.45412
				0.244493
				0.209899
				0.448757
	Mean	1	0.630295	0.46973
	Standard deviation	0.342703	0.214538	0.1801
	P value		<0.0001	<0.0001
	Fig. 3M	Relative miR-283 intensity
		WT	miR-283KO	c587ts>chinmo-i
		0.809195	0.0559	0.27474
		0.727535	0.097666	0.393689
		0.873237	0.166526	0.199513
		0.619548	0.22737	0.214636
		0.898251	0.111121	0.390099
		0.523989	0.112614	0.180757
		0.920905	0.186861	0.27052
		0.449667	0.157305	0.145374
		0.714559	0.062167	0.213457
		0.757575	0.08688	0.295951
		0.786641	0.144536	0.190053
		1.67806	0.206921	0.280864
		1.59447	0.185762	0.314649
		0.743718	0.326046	0.279939
		1.23628	0.050069	0.307657
		1.6724	0.135771	0.281865
		1.1996	0.112882	0.338299
		1.53561	0.088634	0.253432
		1.1864	0.159767	0.225764
		1.24227	0.144412
		1.30818	0.116386
		1.02227	0.094015
		1.38081
		0.913881
		0.783562
		0.687725
		0.733672
	Mean	1	0.13771	0.265856
	Standard deviation	0.354825	0.0639248	0.0674438
	P value		<0.0001	<0.0001
	Fig 3R	Relative zld intensity in somatic cells
		WT	miR-1011KO	c587>miR263aSP	miR-283KO
		1.00318	1.52804	0.832543	1.05098
		0.556956	1.53168	1.43799	1.36399
		0.629944	1.45706	1.29831	1.35456
		0.884557	1.30358	1.05782	1.61811
		0.738234	1.41352	2.00281	1.57902
		0.723268	1.25743	2.63613	0.906506
		0.5925	1.65502	1.92721	1.56431
		0.438481	1.64491	1.76025	1.31784
		0.804825	1.67102	2.3495	1.97353
		0.60361	1.21338	1.52547	0.87077
		0.581596	0.985548	1.2585	2.27108
		0.847437	1.17169	1.50178	1.74459
		1.10861	1.95315	2.23526	2.9926
		1.29695	1.53335	1.7099	1.27848
		0.678404	1.34887	1.83588	1.37166
		0.779313	1.1572	1.3812	1.67276
		0.915002	1.96685	2.3026	1.45156
		0.834669	1.97094	1.53744	1.82323
		0.794177	1.81777	2.14403	1.76637
		0.71385	1.36638	1.31218	1.66708
		0.732664	1.79212	3.23	1.16793
		0.9656	1.74795	1.08326	1.1003
		0.779374	1.50174	1.33226	0.934617
		0.909668	1.45717	0.695568	1.6101
		1.10521	1.48902	1.1005	1.47128
		0.873117	1.91204	0.925191	2.60211
		0.879996	1.0314	1.09483	2.10738
		1.29484	2.01978	0.922498	1.33075
		0.985043	1.04142	1.07822	1.11416
		1.66523	1.9596	3.14405	0.95823
		1.34221	0.934561	3.80844	1.09863
		0.641141	1.27757	3.20349	2.79081
		0.690107	1.55199	2.25405	1.27858
		1.73899	0.915154	3.11668	1.12678
		0.73645	1.30009	1.60724	1.91036
		1.13087	1.73184	1.62085	1.46928
		0.754572	1.5949	2.22413	1.77427
		0.728267	1.64288	1.73882	1.69123
		0.941971	1.50791	1.85195	1.63116
		0.657227	1.92995	1.60699	1.07331
		0.921894	1.67078	1.44643	1.68702
			1.62474	1.66764	1.42157
			1.26601	1.25484
			2.121	1.26536
			1.71644	1.59253
			1.66068	1.85857
			1.52436	1.48078
			1.89836	1.83349
			1.47883	1.50137
			1.29943	0.743915
			1.38171	1.09868
				2.09915
	Mean	0.878049	1.52802	1.7217	1.54735
	standard deviation	0.278573	0.300876	0.684048	0.482743
	P value		<0.0001	<0.0001	<0.0001

## Sheet: Fig 4
	Fig 4
	Fig 4L	Relative Zld intensity in somatic cells
		WT	1011KO	283KO	ScrambleSP	263aSP	283-SP	1011SP	263aSP; 1011SP	263aSP; 283SP	283SP; 1011SP	283SP; 263aSP;1011SP
		1.52594	8.21414	2.59182	1.42594	12.2716	0.168281	2.16198	11.4801	6.74232	1.97838	6.74232
		1.41728	5.78735	2.72739	1.17279	8.02253	1.99565	2.91799	9.49444	8.73508	1.99222	9.73508
		1.34875	7.59998	3.45754	1.48749	7.10758	1.16892	1.73235	10.8297	7.06275	2.3548	9.06275
		1.16828	6.69825	3.2162	1.16828	7.74232	2.74991	1.76573	6.30092	6.56926	2.7657	6.56926
		0.995647	9.41059	3.90129	0.564662	9.73508	1.28809	1.77347	8.74096	9.96813	1.34723	7.96813
		1.16892	12.1571	2.01732	1.18918	9.06275	1.939	2.35078	8.02564	6.90784	2.23411	7.90784
		1.0275	8.33921	3.67842	1.0275	6.56926	1.85119	3.20951	7.1076	8.35997	2.09509	7.35997
		1.38129	6.83137	3.17735	1.31288	7.96813	1.00495	2.23743	9.621	7.44876	2.23713	7.44876
		0.938996	10.8577	2.45454	0.89964	7.90784	0.537976	1.8997	9.98298	6.49371	1.96963	9.49371
		0.851189	9.29332	3.3521	0.851189	7.35997	0.367806	2.36843	10.5489	6.85963	2.84387	8.85963
		1.00495	6.81958	3.57033	1.10637	7.44876	0.700929	2.66329	6.03117	10.246	1.66387	7.24604
		0.537976	8.81737	1.6369	0.537976	9.49371	0.848927	2.53445	7.49671	9.15396	1.53557	12.2436
		1.36781	12.6743	2.28554	1.16781	8.85963	0.605783	1.98322	8.28242	9.59551	0.984589	10.5955
		1.70093	12.1323	4.07013	1.50093	7.24604	1.204	2.31343	6.89454	7.99992	2.31129	7.77
		0.848927	11.4243	4.06006	0.265321	11.154	0.691574	2.49099	6.0106	7.70454	2.49099	7.70454
		1.50606	11.6715	3.50949	1.78336	10.5955	0.808199	2.39665	6.12387	8.28425	2.39665	8.28425
		1.204	8.98986	4.35492	1.24755	7.77	1.02638	2.23868	10.0281	10.1491	2.23868	6.14911
		0.691574	9.23667	3.28491	1.69157	7.70454	0.882502	1.81632	6.37074	9.52368	1.16325	9.52368
		0.808199	6.7097	4.24397	0.608199	8.28425	0.9194	2.13197	6.24134	7.90824	2.96849	7.90824
		1.02638	7.95219	2.61924	1.02638	13.1491	0.828236	1.90033	8.42714	10.0333	1.32979	6.03325
		0.882502	7.56732	3.33182	0.682502	9.52368	1.17106	2.12193	9.05978	9.34575	2.12342	6.34575
		0.9194	7.23734	3.13197	0.5194	7.90824	0.55219	2.33536	7.05286	8.14622	2.53587	8.14622
		0.828236	9.529	2.90033	0.628236	11.0333	0.607328	2.81175	7.65725	9.57464	2.52509	6.57464
		1.17106	10.3404	3.38648	1.23171	12.3458	0.351448	2.10315	6.35505	10.5833	2.31458	6.58332
		0.55219	9.27034	4.02335	0.496815	8.14622	0.648277	2.29746	7.50953	8.14906	2.29746	8.14906
		0.607328	12.532	2.81175	0.69748	12.5746	0.768209	4.28453	7.74305	8.87724	0.845284	11.8772
		0.351448	11.6857	2.10315	0.514477	11.5833	0.71863	3.56474	7.26626	8.21333	1.56474	8.21333
		0.648277	11.6669	2.29746	0.482771	8.14906	1.03214	2.7768	8.17349	8.38874	2.7768	6.38874
		0.768209	10.7097	4.28453	0.768209	11.8772		2.63115	6.20243	9.29332
		0.71863	10.1623	3.56474	0.629766	8.21333		1.50942	8.29307	6.81958
		1.03214	10.9918	2.7768	1.03214	8.38874		1.59276	8.51706	8.81737
			8.45168	2.63115		9.62191		3.47441	7.89737	6.74333
			6.93369	1.50942		8.63153		2.1051	9.3574	9.1323
			8.32667	2.59276		8.30781		1.73441	7.01893	8.42435
			6.54166	3.69447		7.61123		3.35792	11.4749	6.67146
			9.25679	2.39911		6.96108		1.85951	12.7833	6.98986
			11.4749	4.07791		8.28485		2.19232	13.9071	9.23667
			12.7833	3.63579		11.3046		2.90068	7.3261	6.7097
			13.9071	2.08595		9.49457			11.9526	9.95219
			7.3261	3.70817		7.06486			9.64437	7.56732
			11.9526	2.90068		12.0205				7.23734
			9.64437	2.9497		12.158				9.529
			12.6431	2.39842						7.34044
			7.66093	2.8569						9.27034
			9.0275	2.23682
			12.1585	2.15364
			12.6458	2.03281
			9.08639	3.93692
				3.37616
	Mean	1	9.64856	3.0612	0.958662	9.20612	0.979892	2.38263	8.48077	8.33543	2.06731	8.103
	Standard deviation	0.32693	2.12689	0.742196	0.3956	1.86922	0.564991	0.604945	1.98776	1.21075	0.568826	1.61951
	P value		<0.0001	<0.0001		<0.0001	ns	<0.0001	<0.0001	<0.0001	<0.0001	<0.0001
	Fig 4M	% feminized and non-feminized testes
		Feminized	Non-feminized	Total n	Fisher's test (p value)
	WT	0	100	20
	1011KO	25	75	12	0.0188
	283KO	0	100	15	0.2568
	ScrambleSP	0	100	20
	263aSP	20	80	15	0.0365
	283-SP	0	100	11	0.9097
	1011SP	0	100	12	0.9097
	263aSP; 1011SP	18.75	81.25	16	0.0431
	263aSP; 283SP	18.18	81.81	11	0.0487
	283SP; 1011SP	0	100	10	0.9097
	283SP; 263aSP;1011SP	18.75	81.25	16	0.0431

## Sheet: Fig 5
	Fig 5
	Fig 5D	% feminized and non-feminized testes
		Feminized	Non-feminized	Total n	Fisher's test (p value)
	c587ts>+	0	100	10
	c587ts>chinmo-i	100	0	20	<0.0001
	c587ts>miR-263a; chinmo-i	100	0	15	1
	c587ts>miR-1011; chinmo-i	100	0	18	1
	c587ts>miR-263,miR-1011, chinmo-i	81.81	18.18	22	0.0258

## Sheet: Fig 6
	Fig 6
	Fig 6D	% testes with ectopic and no TraF (c587ts>traFT2AGFP +zld)
		No TraF	Ectopic TraF	Total n	Fisher's test (p value)
	0d	0	100	10
	3-4d	100	0	14	<0.0001
	Fig 6G	Relative TraF intensity
		c587ts>traFT2AGFP +zld (0 day) testes	c587ts>traFT2AGFP +zld (3-4 day) testes	c587ts>traFT2AGFP +lacZ ovaries
		0.741333	2.35803	7.42443
		0.43403	1.80764	2.97579
		0.273141	1.46319	3.86301
		1.06117	1.43052	3.76011
		0.352823	1.99241	3.6216
		1.06114	1.48964	4.04998
		0.594823	1.78712	6.11489
		1.08414	2.55538	7.75722
		1.31046	1.38091	5.41554
		0.247044	1.36514	5.3194
		0.698462	2.1597	6.66122
		0.765905	1.76422	6.42051
		0.681026	1.96081	5.69055
		0.824225	3.33631	7.00756
		0.720024	3.55487	4.6188
			2.34101	6.54051
			2.68078	5.77967
			1.75555	3.95795
			2.46879	7.11635
			2.61177	3.99755
			2.27594	4.87208
			2.36495	4.58242
			2.44994	4.80238
			2.34586	5.2099
			1.33059	7.25195
			1.78369	6.08985
			1.47929	4.95407
			1.94801	7.51254
			1.42619	3.89062
			1.70081	5.38288
			1.64277	4.242
			1.74988	3.21376
	Mean	0.723316	2.0238	5.31553
	Standard deviation	0.314517	0.556159	1.37387
	P value		<0.0001	<0.0001
	Fig 6H	% feminized and non-feminized testes (c587ts>zld)
		Feminized	Non-feminized	Total n	Fisher's test (p value)
	0 d	0	100	15
	3-4 d	42	58	28	0.0031

## Sheet: Fig 7
	Fig 7
	Fig 7C	Relative qkr58E-2 intensity in somatic cells (c587ts>chinmo-i)
		0 d	7-8d
		0.932697	2.31186
		0.852654	2.14258
		0.996711	1.72921
		0.666672	1.68199
		0.664483	2.28626
		0.854131	1.55853
		0.516635	2.37482
		1.33281	1.93116
		1.72672	2.09848
		1.39637	1.41613
		1.636	1.88007
		0.884961	2.28028
		1.42297	2.01987
		0.869411	2.04765
		1.14107	1.61315
		1.2134
		1.49818
		0.934863
		0.773621
		0.370523
		0.706966
		0.862547
		0.7456
	Mean	1	1.95814
	standard deviation	0.359884	0.302806
	P value		<0.0001
	Fig 7H	Relative qkr58E-2 intensity in somatic cells
		WT testes	WT ovaries	c587ts>zld 0d	c587ts>zld 3-4 d
		1.31821	2.23018	0.932697	2.69657
		1.03062	2.1849	0.852654	1.84568
		0.681808	1.71735	0.996711	1.2975
		0.838092	2.20966	0.666672	3.10739
		0.899286	2.3333	0.664483	1.6758
		0.741704	2.6578	0.854131	1.43629
		1.62739	1.58068	0.516635	2.83004
		0.785287	1.64568	1.33281	1.70301
		0.688007	1.6094	1.72672	1.5595
		0.65903	2.95131	1.39637	1.7021
		0.821304	1.77507	1.636	1.90547
		1.95395	1.6043	0.884961	1.88757
		0.714044	1.5888	1.42297	1.60339
		1.24125	1.87669	0.869411	1.0929
			1.35149	1.14107	1.4757
			2.29558	1.2134	2.21451
			2.65432	1.49818	1.87582
			2.97576	0.934863	2.37416
			1.83072	0.773621	1.92168
			3.14559	0.370523	2.48716
			3.46252	0.706966
			2.56105	0.862547
			3.44774	0.7456
			2.58786
			2.49013
			1.45354
	Mean	1	2.23928	1	1.93461
	Standard deviation	0.396308	0.622249	0.359884	0.530522
	P value		<0.0001		<0.0001
	Fig 7L	% testes with ectopic and no TraF
		No TraF	Ectopic TraF	Total n	Fisher's test (p value)
	c587ts>traFT2AGFP +zld	0	100	14
	c587ts>traFT2AGFP +zld; qkr58E-2-i	56	44	11	0.0026
	Fig 7M	% feminized and non-feminized testes
		Feminized	Non-feminized	Total n	Fisher's test (p value)
	c587ts>+	0	100	20
	c587ts>chinmo-i	100	0	25	<0.0001
	c587ts>qkr58E-2-i #1; chinmo-i	73.7	26.3	19	0.0107
	c587ts>qkr58E-2-i #2; chinmo-i	79	21	19	0.0286

## Sheet: Fig 8
	Fig 8
	Fig 8D	Relative TraF intensity
		c587ts>traFT2AGFP +	c587ts>traFT2AGFP + qkr58E-2
		0.691911	4.15346
		0.370413	1.72552
		1.03808	3.1237
		0.974284	3.71312
		0.369724	1.22395
		1.05966	1.77408
		1.47365	3.01086
		0.905908	3.45792
		1.33733	2.77245
		0.988505	2.27823
		1.09865	2.17312
		1.0088	2.40253
		1.07618	2.82357
		0.602553	2.7588
		0.519947	2.16221
		0.67249	3.00461
		1.06427	3.10472
		0.804085	3.04822
		1.02417	3.41216
		0.892744	3.94411
		0.868442	3.92345
		0.8765	2.63193
		0.841509	3.12941
		1.04574	2.10977
		0.882957	4.25683
			2.53754
	Mean	0.89954	2.87139
	Standard deviation	0.26048	0.774229
	P value		<0.0001
	Fig 8E	% feminized and non-feminized testes
		Feminized	Non-feminized	Total n	Fisher's test (p value)
	c587>+	0	100	15
	c587>qkr58E-2	45.45	54.54	11	0.007

## Sheet: Fig 10
	Fig 10
	Fig 10 E		Relative EcR intensity in somatic cells
			c587ts>+ ovaries	>EcR-i ovaries	c587ts>EcR-i ovaries	c587ts>+ testes	c587ts>chinmo-i testes
			4.0862		0.526698	0.960004	2.46738
			3.51979		0.69014	1.09373	2.28355
			2.53826		0.38526	1.1433	2.13008
			3.32268		0.39991	0.856787	2.29091
			4.24053		0.550878	1.00288	2.19363
			2.71543		0.315311	1.09967	3.79605
			2.39491		0.673521	0.968409	2.99346
			4.37448		0.509743	1.3096	3.26158
			3.30721		0.506829	1.02047	3.96622
			4.40578		0.488815	1.04292	3.17313
			3.84441		0.380228	0.856533	3.39423
			3.34693		0.508874	0.795525	2.06941
			3.48167		0.566238	0.742812	3.26397
			3.48361		0.542869	0.904174	2.63271
			5.15077		0.65358	0.785532	2.13519
			3.75349		0.678548	0.668999	3.58599
			3.34896		0.4739	0.748661	2.44757
			3.73249		0.513999		3.29895
			2.81579				4.04131
			4.22834				2.53791
			3.84259				3.77433
			5.20612				2.89795
			4.61199				3.71488
			4.35997				3.5096
			3.73406				3.27587
			3.50131				3.05682
							3.74197
							3.95914
							3.69833
	Mean		3.74414		0.520297	0.941176	3.08938
	Standard deviation		0.71623		0.107567	0.16921	0.642782
	P value				<0.0001		<0.0001
	Fig 10 H		Relative EcR intensity in somatic cells (c587ts>zld)
			0d		10d
			0.813999		4.29437
			0.89991		3.3722
			0.90929		3.28861
			1.16545		2.61355
			1.31096		2.47329
			0.776674		3.55361
			0.798503		2.30561
			1.2961		4.33183
			0.662566		2.97469
			0.914243		3.3135
			0.749319		2.60543
			1.2325		3.18849
			1.12512		2.59006
			1.40578		2.61979
			0.87605		2.2669
			0.699436		2.81497
			0.721754		4.53305
			1.31577		2.20907
			0.744313		2.55662
			1.22126		3.10475
			1.361		2.04586
					2.58584
					4.53305
	Mean		1		3.05109
	Standard deviation		0.255047		0.757278
	P value				<0.0001

## Sheet: Fig 11
	Fig 11
	Fig 11F		% testes with Chinmo absent and Chinmo present
			Chinmo absent	Chinmo present	Total n	Fisher's test (p value)
	c587ts>+		0	100	15
	c587ts>zld		100	0	15	<0.0001
	c587ts>zld; EcR-i		33	67	25	<0.0001
	tj>+		0	100	15
	tj>EcR, tai		75	25	12	<0.0001
	Fig 11G		% feminized and non-feminized testes
			Feminized	Non-feminized	Total n	Fisher's test (p value)
	c587ts>+		0	100	15
	c587ts>zld		100	0	15	<0.0001
	c587ts>zld; EcR-i		33	67	25	<0.0001
	tj>+		0	100	15
	tj>EcR, tai		75	25	12	<0.0001

[truncated: 9 more sheets: Fig 12, S2 Fig, S3 Fig, S5 Fig, S6 Fig, S7 Fig, S8 Fig, S9 Fig, S10 Fig]
